# Supplementary material for: Deciphering an AgRP-serotoninergic neural circuit in distinct control of energy metabolism from feeding
Source: Nat Commun. 2021 Jun 10;12:3525. doi: 10.1038/s41467-021-23846-x (PMC8192783; doi:10.1038/s41467-021-23846-x)
Supplement: Supplementary file 4 — Source Data [file 41467_2021_23846_MOESM4_ESM.xlsx]

## Sheet: Fig.1d-e
Fig.1d
Control-OFF	ChR2-OFF	Control-5Hz	ChR2-5Hz	Control-10Hz	ChR2-10Hz	Control-15Hz	ChR2-15Hz	Control-20Hz	ChR2-20Hz	Control	Control-24hr fasting
36.2	36.9	36.3	36.1	37.5	35.6	37.2	35.4	36.6	35.5	37.3	35.6
36.6	37.2	36.8	36.4	36.8	36	36.9	35.9	37	35.6	36.8	35.8
37.1	37.5	36.9	37	37.3	36.3	36.5	36.1	37.3	36.2	36.6	35.8
37	36.9	37.2	36.8	36.5	37	37.2	36.3	37.5	36	37	36.2
37.5	36.8	37.6	37.3	36.3	37.1	37.5	36.4	37.8	36.5	36.5	36
36.6	37	37.4	37.2	37.3	36.6	36.3	36.8	36.6	36.6	36.8	36.2
36.7	36.8	36.5	36.1	37	35.8	36.8	36.1	36.3	35.7	36.8	36.6
37.3	36.4	36.7	37	36.9	36	37	35.7	36.2	35.8	36.2	35.7
Fig.1e
Control-OFF	ChR2-OFF	Control-5Hz	ChR2-5Hz	Control-10Hz	ChR2-10Hz	Control-15Hz	ChR2-15Hz	Control-20Hz	ChR2-20Hz	Control	Control-24hr fasting
37.9	36.9	37.5	37	37.3	36.4	37	36.3	37	35.3	37.6	35.9
36.5	37.6	37	37.6	37.6	36.5	37.3	35.7	37.3	35.7	37	35.5
36.9	37.6	37.3	37.2	37.2	36.8	37.5	35.3	37.5	36	36.9	35.9
37.4	37.8	37.3	37	37	37.3	36.9	35.8	36.9	35.9	37.1	36.3
37.1	36.5	37.7	36.9	37.3	37.2	36.7	36.6	38	35.6	36.9	36.7
37.6	37.2	36.8	36.6	37.4	36.7	36.6	36.2	36.6	36.5	38	36.4
38	37	37	36.5	37.5	36	37.6	36	37.2	36	37.3	37.2
37.1	37.1	37.7	36.8	37.3	35.5	37.4	36.5	36.5	35.5	37.7	36.8

## Sheet: Fig.1i-j
Fig.1i
Hours	Vehicle								CNO
0	0	0	0	0	0	0	0	0	0	0	0	0	0	0	0	0
0.5	0.1	0.3	0.2	-0.1	0	-0.2	-0.2	0.1	-0.6	-0.7	-1.1	-1	-0.5	-0.6	-0.5	-0.4
1	0.1	0.2	0.1	0	0.1	-0.2	0	-0.1	-1.2	-1	-1.5	-1	-1	-0.9	-1	-0.7
2	0.2	0.3	0.2	-0.2	0	0.1	-0.1	0.1	-1	-1.3	-0.9	-1.1	-0.7	-1.3	-0.9	-0.9
4	0.3	0.4	0.3	0	-0.1	0.2	0	0.1	-0.5	-0.4	-0.7	-0.6	-0.3	-0.3	-0.5	-0.2
6	0.4	0.3	0.1	0.1	0.1	0.4	0.2	0.2	-0.4	-0.6	-0.3	-0.2	0	0.1	-0.3	0.2
Fig.1j
Hours	Vehicle								CNO
0	0	0	0	0	0	0	0	0	0	0	0	0	0	0	0	0
0.5	-0.3	-0.2	0	0	0.2	0.4	-0.1	0.4	-1.2	-0.7	-0.9	-1	-1.3	-0.6	-0.5	-0.7
1	0.1	0	0.5	-0.3	0.4	0	0.1	-0.2	-1.8	-1.2	-1.5	-1.6	-2	-1.5	-1	-0.9
2	0.3	0.4	0	0.4	-0.3	0.2	0	0	-1.7	-1.3	-1.2	-1.3	-1.8	-1.4	-1.2	-1.4
4	0.2	0	0.5	0.4	0.3	0.4	0.3	-0.2	-1.3	-0.7	-0.5	-0.8	-1.1	-0.9	-1	-0.8
6	0.4	0.4	0.3	0.5	0.1	0.4	0.5	-0.1	-0.4	-0.6	-0.3	-0.2	-0.7	-0.1	0	-0.3

## Sheet: Fig.1l-m
Fig.1l
Bregma	Vehicle								DT (Day4)								DT (Day7)								DT (Day14)
-1.34	0.31	0.277	0.213	0.129	0.137	0.2	0.108	0.3	0.232	0.261	0.152	0.123	0.257	0.157	0.139	0.399	0.221	0.236	0.227	0.156	0.149	0.23	0.145	0.261	0.227	0.132	0.241	0.158	0.196	0.127	0.111	0.408
-1.46	0.488	0.604	0.522	0.375	0.328	0.449	0.321	0.614	0.425	0.573	0.409	0.317	0.387	0.641	0.306	0.694	0.447	0.483	0.513	0.402	0.492	0.385	0.378	0.529	0.498	0.445	0.407	0.362	0.37	0.451	0.592	0.475
-1.7	1.455	1.387	1.423	1.21	1.279	1.33	1.216	1.479	1.327	1.286	1.277	1.23	1.265	1.287	1.366	1.335	1.288	1.148	1.223	1.285	1.193	1.476	1.099	1.438	1.321	1.271	1.179	1.058	1.23	1.391	1.205	1.406
-1.82	1.768	1.599	1.683	1.416	1.473	1.55	1.389	1.774	1.51	1.476	1.422	1.397	1.396	1.469	1.467	1.618	1.379	1.388	1.565	1.405	1.346	1.217	1.219	1.548	1.335	1.411	1.368	1.273	1.358	1.33	1.426	1.47
-1.94	1.83	1.754	1.822	1.614	1.725	1.69	1.619	1.859	1.707	1.583	1.414	1.381	1.274	1.893	1.399	1.893	1.3	1.401	1.669	1.304	1.574	1.323	1.198	1.659	1.256	1.442	1.564	1.358	1.241	1.183	1.971	1.35
-2.06	1.53	1.822	1.621	1.413	1.371	1.307	1.232	1.789	1.294	1.254	1.384	1.317	1.289	1.29	1.138	1.519	0.954	1.043	1.223	0.965	1.011	1.207	0.892	1.242	1.027	0.897	1.182	0.762	1.413	1.279	0.896	0.827
-2.3	1.237	1.356	1.289	1.081	0.939	1.203	0.961	1.407	0.975	0.834	1.003	0.885	0.865	0.958	0.742	1.237	0.825	0.782	0.689	0.801	0.759	0.838	0.703	0.862	0.854	0.709	0.783	0.756	0.698	0.854	0.609	0.993
-2.46	0.688	0.784	0.573	0.57	0.495	0.689	0.478	0.788	0.627	0.514	0.642	0.587	0.639	0.471	0.464	0.811	0.654	0.6	0.461	0.552	0.463	0.597	0.439	0.67	0.679	0.416	0.555	0.459	0.387	0.995	0.59	0.319
-2.54	0.387	0.281	0.296	0.196	0.126	0.255	0.125	0.389	0.255	0.307	0.227	0.207	0.269	0.244	0.194	0.401	0.321	0.303	0.297	0.26	0.23	0.17	0.181	0.346	0.204	0.318	0.268	0.209	0.163	0.344	0.241	0.28
Fig.1m
Bregma	DT (Day4)								DT (Day7)								DT (Day14)
-1.34	110.872	124.731	72.6404	58.7814	122.82	75.0299	66.4277	190.681	105.615	112.784	108.483	74.552	71.2067	109.916	69.2951	124.731	108.483	63.0824	115.173	75.5078	93.6679	60.693	53.0466	194.982
-1.46	91.8671	123.858	88.4085	68.522	83.6531	138.557	66.1443	150.014	96.6225	104.404	110.889	86.8954	106.35	83.2208	81.7076	114.347	107.647	96.1902	87.9762	78.2491	79.9784	97.4872	127.965	102.675
-1.7	98.488	95.4451	94.7771	91.2888	93.8865	95.5193	101.383	99.0818	95.5935	85.2029	90.7693	95.3708	88.5427	109.547	81.5662	106.726	98.0427	94.3318	87.5037	78.5232	91.2888	103.238	89.4334	104.351
-1.82	95.479	93.3291	89.9146	88.3339	88.2706	92.8865	92.76	102.308	87.1957	87.7648	98.9567	88.8397	85.1091	76.9523	77.0787	97.8818	84.4135	89.2191	86.5002	80.4932	85.8678	84.0974	90.1676	92.9497
-1.94	98.1528	91.0228	81.3053	79.4077	73.2552	108.848	80.4428	108.848	74.7502	80.5578	95.9678	74.9802	90.5053	76.0727	68.8852	95.3928	72.2202	82.9153	89.9303	78.0852	71.3577	68.0227	113.333	77.6252
-2.06	85.6599	83.012	91.6177	87.1825	85.3289	85.3951	75.3331	100.554	63.1527	69.0443	80.9599	63.8808	66.9259	79.9007	59.0484	82.2176	67.9851	59.3794	78.2458	50.4427	93.5374	84.6669	59.3132	54.7456
-2.3	82.3393	70.4318	84.7039	74.7387	73.0497	80.9036	62.6623	104.465	69.6717	66.0403	58.1864	67.6449	64.098	70.7696	59.3687	72.7964	72.1208	59.8754	66.1248	63.8446	58.9465	72.1208	51.4304	83.8594
-2.46	99.0326	81.1846	101.402	92.7147	100.928	74.3929	73.2873	128.095	103.297	94.768	72.8134	87.1866	73.1293	94.2942	69.3386	105.824	107.246	65.7058	87.6604	72.4975	61.1254	157.157	93.1885	50.385
-2.54	99.2701	119.513	88.3698	80.5839	104.72	94.9878	75.5231	156.107	124.964	117.956	115.62	101.217	89.5377	66.18	70.4623	134.696	79.4161	123.796	104.331	81.3625	63.455	133.917	93.82	109.002

## Sheet: Fig.1n-o
Fig,1n				Fig,1o
DT (Day4)	DT (Day7)	DT (Day14)
0.472	1.535	1.513		total AgRP neurons	8924
0.836	1.54	2.113		AgRPARC-dlDRN	1606
0.994	1.057	1.185
0.668	1.794	1.18
0.375	1.707	2.213
1.056	1.481	1.424
1.341	1.15	1.6174
0.741	1.95	1.721

## Sheet: Fig.1p
Days	WT+DT									AgrpDTR/++DT
1	37	36.8	36.7	36.4	37.2	36.9	37	36.9		36.8	37.1	36.8	36.6	37.5	37	36.8	37
3	37.4	37	36.8	37.3	37.2	36.7	37.1	36.8		37.4	37.2	37	36.8	37.8	37.7	37	37.1
5	37.3	36.9	36.4	37.6	37.2	37	36.9	36.8		37.8	37.5	36.8	37.6	37.7	37.8	37.2	37.3
7	37.6	37.3	37.4	37	36.4	36.8	37.1	37		36.9	37.6	37.3	37.8	37.8	38.5	37.7	37.3
9	37.1	37.2	37.5	37	36.3	36.9	37.2	37.3		38.5	37	37.6	37.9	37.6	37.5	37.9	37.5
11	37.3	37	37.1	37.4	36.8	36.4	36.8	37		37.9	37.9	38.7	37	37.5	37.9	37.9	37.6
13	37.5	36.9	37.2	37	36.7	36.2	37	36.7		38	37.2	38.4	38	38	38.8	37.3	37.6
15	37.1	37.5	36.9	36.8	37.1	36.1	36.9	36.9		38.5	38.1	37.8	37.7	38	37.6	38.5	37.8
17	36.9	37.2	37.5	37.1	36.8	36.9	36.9	37.1		38.7	37.9	38.5	38	38.2	37.9	37.6	38
19	36.8	37.1	37.2	36.6	37	37	37	37.2		37.8	38	38.3	38	38.1	37.9	38.5	37.9
21	36.5	37.5	37.2	36.5	36.8	36.7	37.2	37.3		38.2	37.5	38.2	37.9	38.1	37.5	38.6	38.2
23	36.4	37.5	37.3	36.7	36.8	36.9	37.1	37		38.3	37.6	38.1	37.9	38	37.4	38.5	38
25	36.8	36.7	37.5	36.8	37	37.2	36.8	36.8		38.1	37	38	38	38.2	37.6	38.4	38.3
27	36.9	37.4	37	36.5	36.8	37.3	36.9	36.9		38	37.9	38.2	38	38.1	37.4	38.6	38.2
29	37.2	36.8	37	37	37.4	36.2	37.3	37.1		37.8	37.5	37.9	37.9	37.9	37.5	38.7	38.1
31	37	36.9	37.2	36.9	37.1	36	37.1	37		38.5	37.4	38.3	37.6	37.8	37.8	38.8	37.9
33	37.1	37	37.3	36	37	36.7	37.3	37.2		38.4	37.5	38.4	37.7	38	37.4	38.6	38.3
35	36.8	37	36.9	36.9	37.3	36.8	37.2	37.1		38	37.5	37.8	38	38.2	37.2	38.6	38
37	36.9	37.2	36.8	36.7	37.4	36.9	36.8	37		38.1	37.6	37.7	38.8	37.8	37.6	38	37.9
39	36.4	37.5	36.6	37.5	37	37.3	36.9	36.9		37.9	38	38.3	38.1	37.9	37.9	38.2	38.2
41	36.5	37.4	37	37	37	37	37.1	36.9		38	38	38.2	37.8	38	37.5	38.5	38
43	36.9	37.1	37.5	37	37.2	36.3	37	37.3		38.3	37.7	38	37.9	37.7	37.5	38.6	38.1

## Sheet: Fig.1q
Days	WT+DT									AgrpDTR/++DT
1	37.5	37.3	37.2	37.1	37.6	37.6	37	37.7		37	38	37.5	37	38.2	37.8	37.1	38
3	37.4	37.1	37.5	38	37	37.7	37.1	37.8		38.1	37.9	37.1	37.8	38.5	38.4	37.2	38.7
5	37.6	37.2	37	38	37.5	37.5	37.2	37.6		38.5	38.2	37.1	38.3	38.4	38.7	37.8	38.6
7	38	37.6	37.7	37.3	36.7	37.9	37.2	37.8		37.5	38.3	38.2	38.7	38.5	39	38	38.7
9	37.4	37.5	37.9	37.3	36.6	37.8	37	37.8		39.6	37.9	38.5	38.8	38.5	38.2	37.9	39.1
11	37.6	37.3	37.4	37.7	37.1	37.5	37.1	37.7		38.9	39	39.6	37.9	38.4	38.8	38.2	39.3
13	37.9	37.2	37.5	37.3	37	37.6	37.1	37.6		38.7	38.1	39.1	38.7	38.7	39.5	38.1	39.5
15	37.5	37	37.2	37.6	37.8	37.2	36.9	37.8		39.3	38.9	39.2	38.9	38.3	38.3	38.2	39.4
17	37.5	37.8	37.6	37.5	37.7	37.1	37.2	37.7		38.9	38.6	39.4	39	38.6	38.5	38.2	39.3
19	37.2	37.8	37.9	36.8	37.5	37.2	37.1	37.7		38.9	38.6	38.3	39.2	38.5	39	38.3	39.2
21	37	37.7	37.3	36.9	37.7	37.6	36.9	37.6		38.5	38.8	39.3	38.3	38.8	38.7	38.2	39.3
23	37.5	37.9	37.7	37	38	37	37.2	38		39.2	38.5	38.6	38.5	38.6	38.8	38.5	38.9
25	37.8	37.8	37.7	37	37.7	37	37.2	37.8		38	38.7	38.9	38.3	38.9	38.8	38.4	38.8
27	38	37.5	38	37.3	37.9	36.9	37.3	37.9		38.7	38.8	39	38	38.7	38.9	38.2	39
29	37.5	37.4	37.3	37.4	37	38	37.1	37.6		38.6	38.2	39.1	38	38.8	39	38.3	38.9
31	37.7	37.5	37	37.5	37.6	38	37.2	37.5		38.5	38.6	39.3	38.3	38.8	38.4	38	39.3
33	37.6	37.6	37.4	37.2	38	37.6	37.2	37.8		38.9	38.1	39.3	38.4	38.6	38.7	38.2	39.1
35	37.5	37.8	38	37.6	37.4	37.7	37.4	37.9		38.8	38	39.4	38.1	38.7	38.6	38.7	38.7
37	38	37.2	38.1	37.1	37.6	37.6	37.3	37.6		38.7	38.5	39.5	38.1	38.4	38.6	38.5	38.8
39	38.2	37.3	37.7	37.3	38	37.7	37.4	37.7		38.7	38.7	39.2	38.2	38.9	38.9	38.4	39
41	37.4	37	37.6	37	38.1	37.4	37	37.8		38.5	38.6	39.1	38.5	38.6	38.4	38.3	38.8
43	37.2	37.5	37.9	37.5	37.5	37.5	37.1	37.9		38.6	38.4	39	38.4	38.4	39	38.1	39.2

## Sheet: Fig.1r
Days	WT+DT									AgrpDTR/++DT
1	9.6	12.3	10.4	12.4	10.5	13.5	11.1	11.8		10.3	12.5	13.1	12.6	9.1	12.5	11	12.4
3	15.4	11.9	12.3	12.5	13.5	12.5	12.4	13.6333		14.1	11.5	14	11	11	12.1	11.3	13.3
5	15	12.6	10.5	14.5	15.8	10.1	12.3	13.8667		13.5	10.8	10.9	13.9	15.9	12.5	12.1	13.7
7	12	11.9	10.7	15	13.5	12.3	11.9	13.2333		14.1	13.5	13.8	12.4	13	9.9	12.2	13.4
9	17.4	12.3	12.6	13.8	13.5	11.2	12.8	14.1333		12.5	12.5	13.4	12.6	11.5	10.9	11.6	12.9
11	14.3	15.1	10.8	13.1	12.1	11.4	12.3	13.3		12.8	14.6	13.5	9.7	10.9	12	11.7	12.8
13	13.3	14.4	11.4	12.9	10	13	11.7	13.3		13.1	13.6	13.5	12.3	15.9	11.6	12.6	14.1
15	15.5	13.1	13.4	13.5	11	12.9	12.7	13.7667		12.6	10.9	15.3	12.7	13.5	12.6	12.3	13.6
17	12.5	13.6	15.1	13.6	13.8	11.7	12.8	13.9667		11.8	10.7	12.4	13.2	15.3	14.9	12.4	13.7
19	12.4	15.2	13.4	12.4	13.6	13.7	12.6	14.3		13.4	11.2	12.4	15.1	14.7	13.6	12.7	14.1
21	12	13.6	13.7	14.9	14.3	13.3	13	14.2667		13.4	11.6	14.1	15.2	15.3	12.4	13	14.3
23	13.2	12.5	12.5	13.7	14	13.5	12.6	13.88		14	10.8	13.8	14.5	14.3	13.5	12.9	14.1
25	13.4	12.9	13.8	14.6	12.7	12.8	12.9	13.82		13.8	11.9	14	14.8	14.7	10.9	12.7	14
27	13.2	13.6	14.1	13	13.6	11.5	12.3	14.02		12.7	11.4	14.5	15	14.6	12.7	12.7	14.3
29	12.8	11.5	12.9	12.7	13	13.6	11.9	13.58		13	12.5	14.5	13.5	13.8	13	12.3	14.5
31	13	12.7	13.7	11.8	12.4	14	12.2	13.64		12.7	12	15	14.2	12.8	12.8	12.4	14.1
33	12.7	13	11.8	13.5	12.7	12.7	12.3	13.18		12.8	11.1	15.4	14.1	13.9	12.4	12.3	14.3
35	12.7	13.6	12.5	13.6	11.1	12.8	12.1	13.34		13	12.5	15.5	13.8	14	13.2	13.1	14.2
37	13	12.9	12	12.7	14	13.5	12.4	13.64		12.2	11.5	14.1	12.9	13.7	11.7	11.9	13.5
39	12.6	14	11.9	11.6	12.5	13	12	13.2		11.9	12	14	14.7	12.7	12.8	12.5	13.5
41	13.4	11.8	12.7	13.7	12	11.7	11.8	12.96		14.2	11.7	14.7	13.6	12.9	10.91	12.4	13.6
43	12.5	13.5	12.8	12	11.1	13	11.9	13.06		12.8	10.9	14.9	13.2	13.7	13	12.5	13.7

## Sheet: Fig.1s
Days	WT+DT									AgrpDTR/++DT
1	100	100	100	100	100	100	100	100		100	100	100	100	100	100	100	100
3	101	101.5	101.9	97.9	100.8	100.5	100	101.2		101.8	99.8	100.2	102.8	100.6	95.8	100	100.3
5	101.6	102.2	103	98.6	101.5	101.2	100.4	102.4		102	104.9	99.2	105.2	104.2	97.3	100.5	103.8
7	102.5	103.5	104	99.7	103.3	102.7	101	104.2		103.3	101.2	96.4	106.3	108	100.6	100.9	104.4
9	103	103.8	104.8	99.9	104.6	103	101.6	104.8		104.5	105.3	99.6	106.1	106.9	99	101.3	105.9
11	104.1	104.8	105.2	101.3	105.7	103.9	102.2	106.2		104.1	106.4	100.4	106.3	105.2	100.1	101.8	105.7
13	105.4	105.1	107.9	103.7	106.6	105.2	102.9	108.6		103.5	107.1	102.3	105.6	104	101.4	102.2	105.8
15	106.1	105.6	108.2	104.2	107.5	106.3	103.8	108.9		103.1	107.1	103	105.3	104.3	103.4	102.7	106
17	106.4	105.3	108.9	104.2	108.2	106.6	104.6	108.6		103.1	106.4	102.3	106.1	103.5	104.7	103	105.7
19	107.3	106	109.6	104.9	109	107.1	105.5	109.3		104.1	108	102.3	105.1	103.7	104.3	103.1	106.1
21	107.5	106.5	110.3	106.2	109.8	107.8	106.2	110		102.5	109.4	103.3	106.7	103.5	103.4	102.9	106.7
23	108	107	110.7	105.7	110.1	108.2	106.9	109.7		103.1	108.2	103.6	106.4	103.4	102.5	103.4	105.7
25	108.2	107.1	110.9	106	110.6	108.5	107.5	109.7		103	108	102.4	106.1	103	102.3	103.5	104.8
27	108.7	107.5	111.4	106.4	110.1	108.7	107.9	109.7		102.8	107.5	102.8	105.7	102.8	102	103.4	104.5
29	109	107.9	111.9	106.7	111.2	108.9	108	110.7		103.4	107.3	103.1	105.3	102.4	102.6	103.8	104.2
31	109.3	108	112.2	106.9	112	109.5	108.4	111		103	106.5	103	104.7	102	103.4	103.5	104
33	109.7	108.2	112.7	107.4	112.6	109.8	108.8	111.4		103.7	107.2	103.5	104.1	101.7	103	103.2	104.5
35	110	108.7	113	107.9	113	110.5	109.1	112		103.3	107.5	103.2	104.3	100.2	103.7	103.1	104.3
37	110.1	108.9	113.3	108.2	114.5	110.8	109.5	112.5		103.2	108.9	103	103.6	102	103.2	103.3	104.7
39	110.7	109	114	108.6	115.4	111.4	110.3	112.8		100.9	107.4	103.2	103	102.6	104	103.5	103.5
41	111	109.4	114.5	109.1	116	111.7	110.8	113.2		103	108	103.5	102.6	102.7	104	103.4	104.5
43	111.3	109.6	114.9	109.9	116.9	112	111.1	113.9		103.3	107.2	104.3	102.6	103.4	103.2	103	105

## Sheet: Fig.1t
cell loss number(x1,000)	Core body temp	iBAT temp
0	36.8	37
0	37.1	38
0	36.8	37.5
0	36.6	37
0	37	38.2
0	37	37.8
0.572	37.9	38.5
0.836	37.5	38.2
0.994	37.7	38.2
0.679	37.5	38.4
0.775	37.5	38.4
0.832	37.6	38.3
1.535	37.6	38.3
1.54	37.3	38.2
1.057	37.8	38.7
1.253	37.4	38.4
1.481	37.8	38.5
1.707	38.5	39
1.513	37.5	38.9
1.913	38.5	39.2
1.385	37.8	38.5
1.741	37.9	38.6
1.629	38.2	39.3
1.832	38.3	39.1

## Sheet: Fig.1u-x
	Fig.1u					Fig.1w
	Light		Dark			Light		Dark
	WT+DT	AgrpDTR/++DT	WT+DT	AgrpDTR/++DT		WT+DT	AgrpDTR/++DT	WT+DT	AgrpDTR/++DT
	2.04754	2.47219	3.04181	3.39547		0.232285	0.285741	0.28449	0.342025
	1.87344	2.47872	3.07396	2.66082		0.232973	0.262223	0.359628	0.435947
	2.02526	2.33145	3.07663	3.75377		0.254418	0.232499	0.351072	0.34538
	1.94799	2.18466	3.28351	3.05372		0.249115	0.301727	0.369089	0.424551
	2.17337	2.266	2.80956	3.16404		0.21535	0.255855	0.360315	0.409716
	2.24643	2.35539	2.51948	3.38797		0.243395	0.285891	0.337487	0.360128
	2.34584	2.13444	3.05132	3.13507		0.191759	0.2629	0.277636	0.355896
	2.03175	2.71943	2.74722	3.48546		0.226935	0.262658	0.321257	0.440153
	Fig.1v					Fig.1x
	Light		Dark			Light		Dark
	WT+DT	AgrpDTR/++DT	WT+DT	AgrpDTR/++DT		WT+DT	AgrpDTR/++DT	WT+DT	AgrpDTR/++DT
	1.91582	2.26871	2.23774	2.94427		0.891248	0.852708	0.940062	0.916028
	2.05455	2.28985	3.21868	3.81352		0.935206	0.905875	0.944819	0.938296
	1.86451	1.87322	2.93976	2.99049		0.875701	0.90775	0.933708	0.946426
	1.9338	2.17892	2.81629	3.32007		0.917537	0.844845	0.946562	0.887776
	1.81945	2.18714	3.09475	3.32313		0.88744	0.878267	0.937325	0.977755
	1.78702	2.31192	3.03401	3.24857		0.890602	0.952554	0.956271	0.951032
	1.57888	2.28539	2.78032	3.2666		0.923249	0.861894	0.916967	0.912642
	2.14235	1.94249	2.95691	3.39343		0.91936	0.883812	0.959731	0.936699

[truncated: 53 more sheets: Fig.2h, Fig.2i, Fig.2m, Fig.2r, Fig.2u-w, Fig.3e, Fig.3h, Fig.3m, Fig.3n-o, Fig.4a-d, Fig.4e, Fig.4f-h, Fig.4i-k, Fig.4l, Fig.4m-o, Fig.4p-r, Fig.5a-b, Fig.5c-f, Fig.5g, Fig.5l …]
